# Supplementary material for: Parental Perceptions and Actual Oral Health Status of Children in an Italian Paediatric Population in 2024: Findings from an Observational Study
Source: Children (Basel). 2025 Aug 25;12(9):1119. doi: 10.3390/children12091119 (PMC12468668; doi:10.3390/children12091119)
Supplement: Supplementary file 1 [file children-12-01119-s001.zip]

Archive with 1 entries (1 files):
- children-3793445-supplementary.pdf
